# Supplementary material for: Investigating the Effect of Consumers’ Knowledge on Their Acceptance of Functional Foods: A Systematic Review and Meta-Analysis
Source: Foods. 2022 Apr 14;11(8):1135. doi: 10.3390/foods11081135 (PMC9028956; doi:10.3390/foods11081135)
Supplement: Supplementary file 1 [file foods-11-01135-s001.zip]

Archive with 1 entries (1 files):
- foods-1668910-supplementary.pdf
